# Supplementary material for: Pathway engineering in yeast for synthesizing the complex polyketide bikaverin
Source: Nat Commun. 2020 Dec 3;11:6197. doi: 10.1038/s41467-020-19984-3 (PMC7713123; doi:10.1038/s41467-020-19984-3)
Supplement: Supplementary file 4 — Supplementary Data 1 [file 41467_2020_19984_MOESM4_ESM.txt]

>bik2 [ORF codon optimized for S. cerevisiae]
atggctgaaccaaaccaacactacgaagttatcatcgctggtggtggtatcgctggtgttaccttggctttgatgttcgaaaagttggacatctcttacttcttgttggaaggtagagacaccttggaatctgacagaggtgctggtatcggtttgcaaccaaacggtttgagaatcttggaccaattgggtttggttgaagacatcgaagaagctaccatcccattggaaaagtggttctcttacgactctgaaggtaacttgatgaacgactctgacgctatgggtcaatacagagacaagatcggttacccagttgctttcatcgaaagaagaaagttgttgccaatcatggttagacacatccaaagaaccgaatgtgttaagacctctgctagagttgcttctatcgaagaatctgaagaccacgttaccgttaccaccaccgacggtttgtctttgaccgctgacatcgttgttggtgctgacggtgttagatctgctgttagaacccacatcgactctaagttgccagaaccattgaccgctgacgactacatctctgttgcttgttctaccgtttacggtatgtctgctccaaccgaaggtatcgctccaggtgaaagattcgctgtttacagagaaaaccaaactgttatcggtttcaccggtaaggacggtatcgttttctggttcgttttcgaaaacttgaacagaaacgttccattgtctcaagctccaagatacaccgaagctgaagctgaagctttgtgtttgtctgttgctcacacccaagttaccccaaagttgaagttcggtgaaatctacaagaactctgttgttgctgttaagatcggtgttgaagaaggtgttgctaagggttggcacaccgacagagctgttatcgttggtgacgctgcttgtaagaccaccccagctggtggtcaaggtgctaaccaagctatcgaatcttgtgctgttttcgttaacaagttgatggctgctagaaaggcttctcaatctggtgacaagttgtcttctgacgttgttaagtctgttttggcttcttacgctcaagaaagagctcaaccagctaccaccgctttggaaagatctcaaatggttggtaaggctttgttgtgtaccccaggtccagctaccaccttggttaaggacatgttgaagttgtctaacgaagactggttgttgagagctttcatggctttgtctgctgctccatacttggaagacgttgaattgaccgctagaggtcacttgtacaacaaggctgttgaagaagctagagctgaaatggctagaagacaaagagttgctaaggaagttaaggaagctgaagaaaaggaatctaagcaagctgcttctatcaaggaatctgaacaaagaaacgaattcgttggtttgagaaacccagttcaagctgctaccggtgttgttgaagttggttcttga

>bik3 [ORF codon optimized for S. cerevisiae]
atggtttctaacggtatctctaacggtaccaacggtaccaacggtaccaccaccaacggtaccaacggtgttaacggtcacgctgctttgtctccattggaagttttggttcaagacttgaacaagaacaccaccaccttgaacggttacttgagagctaacaagttgccagaaccatctttcgaacgcgacgctccaatcatcaacttgtctccagacgctccagaagaagctcaagttgctaaggaaaaggttttggactctgctttgcaaatcttccaattggtttctggtccaggtgaatacttgcaaaacgttatcaccggttaccactacatggaaatcttgagatggatgtctcacttcaagatcttcgaattggttccattggaaggtaagatctcttacaccgaattggcttctaaggctggtgttgctgaattgagattgaagaccttggctagaatgggtatgaccaaccacttgttcgctgaaccagaaccaggtttcatcgctcactctgctacctctgctgctttggttaccaacaacagattctctgaccaaagagtttggatgacctctatcatcgctccagttatcgcttctatggttaccgctcacgaaagatggccagactctaccgctccaaacaaggctgctttcaacgctgctttcaacaccgacttgagaatgtacgaatacatctctaagcaaccagacgtttacaagttgttcggtagagttatggacgctatcgctacctctccaaagtctgacttgaagcacttggtttctggtttcgactgggctggtttgggtaaggctaacgttgttgacatcggtggtaacatcggtcactcttgtgttaagttggctgaagctttcccagacttgaacttcatcatccaagacatcccacacgttgttgaagaaggtgctaaggttatcaaggaaaacaacgaagcttctatcgctaacagaatccaattccaagaatacgacttcttccaaaagcaaccagttgttggtgctgacatctacttgttgagacaaatcttccacaactgggacttcgaaaactctgttaagatcttgaagaacaccgttgaatctatgggtcaaaactctcacgttttgatcatggacttcgttgttccagaaccaggtaccgtttcttctgttaacgaaagagttttgagatctcgcgacgttggtatgatgcaattgttcaactctttggaaagagacttggaaggttggaaggctatcttggaagctgttgactctagattgaagatcaacgctgttaacaccccatacggttctttcatgtctgttatcgacgttgttttgggttga

>bik1 [ORF codon optimized for S. cerevisiae]
atggcttcttctgctgacgtttacgttttcggtgaccaatctaccccagttttggacaagttgcaagctttggttagagttaaggacaacgctttgttgacctctttcttgggtgaagctttcttggctgttagaagagaaatcgtttctttgtcttctttggaaagaaagtctatcccagaagctgaatctttgtctttgttgttggaaggtgttagaagatctgaacctcacgctgctttagactctgctttcgtttgtatctacgaaatcggttactacatcgactacttggctagatctgacaagcaacaccctccagctgctccatctttgttgttgggtatctgtaccggttctatcgctgctgctgctgtttcttgtgctaaggacgttttcgaaatctctagattgggtgttgaagctgctaccgttgctttcagattgggtatgcacgttagaagaagagctgaaaacttgggttactctaccccatcttcttggtctatgatcttgtcttctaaccaagaagaattggtttctgaagctttgaaggaattctctaaggaaaagaacttgacctactcttctagaccatacatctctgctaccggtccaggtttcaccaccatctctggtccaccatctatcttggaatctgttaagtcttgtgacaccttctctggtaagagattgtacccagctccaatctacggtccataccacaactcttcttcttactctgaatcttctttggaacacggtttggcttctatcttggaagacgttggtttcttggaaaacgaaatgttgatcccaatcatctcttgtgcttctggttctagattggaccaattgtctttcggtaacttgttgaagaacgttttgtcttctgctttgtctcaacaaatcagaatggacttggttaccgacgctttggttgaaaccgtttctggtaccgaagctaccttgatcccagttaacgctcaaaccaccgtttgttctttggctgactggttggctaagagaggtgctaccaccagaatcggtccaaccttggaatctttgaccaaggacagagctgaaccaaacttggctccaggtgacgaaaacaagatcgctatcatcggtttctctggtagattcccagaagctgacaacttggacgaattctgggacttgttgatcagaggtttggacgttcacaagccagttccagaagaaagattcgctcgcgaccactacgacccaaccggtcaaagaaagaacacctctcaagttcaatacggttgttggttgaagtctgctggttacttcgacacccaattcttccacatgtctccaaaggaagctatgcaaaccgacccagctcaaagattggctttgttgaccgcttacgaagctttggaaatggctggtgttgttccagacagaaccccatctacccaaagaaacagagttggtgtttactacggtaccacctctaacgactggggtgaagttaactcttctcaagacgttgacacctactacatcccaggtgctaacagagctttcatcccaggtagagttaactacttcttcaagttcaccggtccatctatcgctgttgacaccgcttgttcttcttctttggctgctatcaacttggctatcacctctttgaagaacagagactgtgacaccgctatcgctggtggtaccaacgttatgaccaacccagacaacttcgctggtttggacagaggtcacttcttgtctagaaccggtaactgtaaggctttcgacgacggtgctgaTggttactgtagagctgacggtatcggtaccttgatcttgaagagattgccagacgctatcgctgactctgacccaatcttcggtgttatcttgggtgctcacaccaaccactctgctgaatctgtttctatcaccagaccattggctgacgctcaagaatacttgttcaagaagttgttgaacgaaaccggtatccacccacacgacgtttcttacgttgaaatgcacggtaccggtacccaagctggtgacgctgttgaaatgagatctgttttgaactctttcgctttcgaccactctagaccaagagacaagtctttgtacttgggttctgttaaggctaacgttggtcacgctgaatctgcttctggtgttttggctatcatcaaggttttgttgatgatgcaaaagaacaccatcccaccacactgtggtatcaagaccaagatcaaccaaggtttcccaaaggacttggaccacagaggtgttagaatcgctttgaaggactctgttgactggtctagaccagaaggtggtaagagaagagttttggttaacaacttctctgctgctggtggtaacacctctttgttgttggaagacggtccagctgttcacccagctagacaacaccaagacggtgacgctagaaccgaacacgttgttgctgtttctgctagatctaccaaggctttggaagaaaacttgaaggctttggaagcttacatcgctaactcttgggctccagaaggtgaattgttgtctcaattgtcttacaccaccaccgctagaagagttcaccactctagaagagttgctttcgttaccaacggtttggacgacttgagaaagtctttgttgaaggctgctaccgacgctggtcaagttaagggtatcccagctgtttctccaaaggttggtttcttgttcaccggtcaaggtgctcaagaaaccgctatggctatcggttactacaagtctttctcttctttcagatctgacatccaccaattggactctatcgctaccttgcaaggtttgccatctgttttgccattgatccacggtaccaccccagttgaagacttgtctgctgttgttgttcaattgggtacctgtatcatccaaatctctttggctagattctggatctctttgggtatcaccccacaatacgttatcggtcactctttgggtgaatacgctgctttgcaaatcgctggtgttttgtctgttaacgacgctatcttcttgtgtggtcacagagctgctttgttggacaagaagtgtaccgcttacacccacggtatggttgctgttaaggctgctgctgacgacttgagacaacacatctcttctgacttgaaggttgaaatcgcttgtgttaacggtgctgaagacaccgttttgtctggtccaaacgctgacatcgaatctttgtgtggtaagttgacccaagctggttacaagttgcacaagttggaaatcccattcgctttccactcttctcaagttgacccaatcttggacgacttggaagaattggcttctcaagttggtttccacgaaccaaagttgccaatcgtttctccattgttgagaaccttgttgaccggtgacaccttgggtccacaatacatcagaagacactgtagagaaaccgttgacttcttgggtgctatcaagatggctgaatctcaaggtatcatggacagatctggtatgtgtatcgaaatcggtgctcacccaatcttgaccagaatggttaagtctatcatcggtcaagacttcagatgtttggcttctttgagaagaaaggaagaccacttcaagaccttggctgactctttgtgtgctttgcacttggctggtttctctgttaactgggacgaataccacagagacttcgcttcttctagaaacgttttgcaattgccaaagtactcttggcaattggctaactactggatgcaatacaagtactcttggtgtttgaccaagggtgacgctccagttgaaaacggtccagttggtgctgttgttcaagctagagctttgagattgtctgactctgttcacaacgttatcgaacaagttcacggtgacaagagatcttctatcaccgttgaatctgacatgcacgacccatctttgttggctatcgctcaaaaccacagagttaacggtttgaccatggctccatctaccttgttcgctgacatcgctttcaccttggctaagcacttgatccaaaaccacggtttggacacccacaccaacttgccatctatcaacaacatggctgttgaaaaggctttgatcgttggtgaaaccggtccacaattgttcagagcttctttggacatggactggaccaccatgagaggttctgttagaatcttctctgttggtgctaacggtaagcaaaccaccttgcacgctgtttgtgacgttgctgttgaaaacccatcttctcacagagaatcttggcaatctaacgcttacttgatccaaagaggtatcaagcaattggttcaaggtgcttctgacggttctgctcacatgatgagaagaggtttgttgtacaagatcttctctaactctgttcaatacggttctgctttccaaggtatcgaacaagtttggttcgactctgaaggtttggaaggtaccggtaaggttttcatgccatctggtaaggacaccttcgctttgaacccatactgttgtgactctttgggtcacatcaccggtttcatcatgaactgttctgactctttggacttggacgaccacgtttacatcaaccacggttggagaaccttgagattggttgaaccataccaatgtgacgttcaataccaaacctacgttaagatgcaagctgttggttctgacgactctacctactctggtgacgttcacgttttgcgcgacggtaagatcatcggtatctgtggtggtgttaccttcaagaaggttgctagaaaggttttggaaatgttgttgccaaagccatctggtgctaaggctaagcacggtgttgttaagcacgttgctccagaaccagttaagcacgttgttttgaccccaccatctaccacctctcactctgttggtaccacctctccaccagaaccaaccgaatctccagttggttctgcttctggtttgatccaaaaggctttggaaatcatcgctgacgaaatcggtgttgacatctctcaattgaccgacaccaccttgttggctgacttgggtgttgactctttgatgtctttgaccatcttgggtaacttcagagaagaattggacttggacatcccagctgctcaattctacgaattctctaccgttcaagacttgaagtctttcttgggtgctaacgaccaagacttctcttcttctaactctgaagctgaatcttctgcttcttctgctgcttctacctctccatctgaccacggtgacgacgttgttgaagaagttaagccagttgttgctgaaatcccaagatctacctctaccatcttgcaaggtaccaagcactgttctcaaaccttgttcttgttcccagacggtgctggttctgctacctcttacgttaccttgccatctatctcttctgacatgagagttatcggtttgaactctccatacttgaccaagccacacgaattcaactgtgctttgcaagacatcaccggttcttacttgaacgaagttagaagaagacaaccacaaggtccataccacttggctggttggtctgctggtggtgtttctgctttcgacgctgctagacaattggtttctgaaggtgaagttgttgaatctttgatcttgatcgactctccaaacccagttggtttgggtaagttgccaaagagaatgtacgacttcttggaaaagtctggtatcttcggtgctttcgaaatgggtgaagaagctcaagctccaccagactggttgttccaacacttctgtgttttcatcgaagctttggacagatacgttccagaaccattcgaacacggtatggctccaaagaccaccatcatctgggctgctgacggtgtttgtaagaacccagacgacccaagaccagaagctcaaccagacgacccaagaggtatgaactggttgttgaacaacagagaagacttcggtccaaacggttgggacgaattcatcggtgctggtaacatctctaccatggctatcgaaaacgctaaccacttcaccatgatgagagaaccaatcgcttctgctttgtgtgctaagatcagagaaaccatgggtgttaactga

>bik6 [ORF codon optimized for S. cerevisiae]
atgaacgaagaatctaacatgggtggtgttttcaaggaagaagaagctcaatctggtgacgttgttgacttcgaaggtgactctgacacccacaacccacaaaactggccaatgggtaagaaggtttacaccaccgctttgtgggctttgaccacctgttggatcaccttcgcttctgctatctactctgctggtaccgctgaaatctctgaagaattccacgtttcttacgaagttgctaacgctggtacctctttgttgatcttcggtttcgctttgggtccaatgttgtgggctccattgtgtgaagtttacggtagaaagtggccagctttggctccatacttcatctctgctgctttcgctttcggtaccgctaccgctaaggacatccaaaccatcttgatcaccagattcttcgctggtgttttcggttcttctccaatctctatcaccggtggttctatcgttgacatctggaccccaagacaaagaggtaccccaatggtttgttacggtatcaccatcgctgctgctccaaccttgggtccaatcatcggtggtgctttcatcgcttctggttgtggttggagatggaccgaatacttgaccggtatcgttatgatggttcaattcgttttggacgctttgtggttggacgaatctcacgctgacgttttgttgaccagaaaggcttctagattgagaagatctaccggtaacttctctttgcacgctaagtgggaagaaacctctccaaccttcaagtctttgttgtctacctacttggttagaccattccaaatgttgttggacccaatctgtttgttgttgaccatctacacctctttcgtttacgctatcttgtacgcttctttggaatctttcgctttggaatacggtagattcagaagatggggtccagttgtttctcaattgccattcttgtctttgttgatcggttgtttgttcgctgctgctgctaacatcttcaacaacatctactacggtaagaagttggttgctaacaacttcaagccagttccagaagctagattgccaccaatgatggttggtggtttcgctttctctgctggtttgttcttgttcggttggacctctgttgaacacgtttcttctccatggccatctatcatcggtgttttcttgaccggtgttggtttcaccaccatcttccaatcttctttgcaatacttggttgacaccttcaccagatactctgcttctgctatcgctgctaacaccttcgttagatctatggctgctggtgctttcccattgttcgtttggccaatgtacgaaaagatcggtatcgactggggttctaccatcttcgcttgtatctctgttttgttgttgccagctccattcttgttcttcaagtggggttacagaatcagagctagaggtgaattctctaagttgtctacctactga

>ppt1 [ORF codon optimized for S. cerevisiae]
atgtctagagctcaatcttctccaaccgttatccaatgggttatcgacaccagaccattgtggccatctgctttgaagaccaaggacttgacctctgctgcttctagagctttgtctttgttgaccgaagaagaacaatcttctgttttgagatactaccacgttcgcgacgctaagttggctttggcttctgctttgttgaagagatacgctatctctagattctgtcacgttccatggttcttggctaagaccacccgcgacgctagaaccaagccagttttcgttttgccatctggtgacgaaccattgatcttcaacgtttctcaccaagctggtttggctgttttgttggctgttcacgacccaccaaagggtttggctgttggtgttgacgttgtttgtccatctgaaagaagagacagagacttgtcttctttggaagaagacggttgggcttctttcgttgacatccacgctgacgttttcggtgctggtgaagtttctgctttgaagtctatgaacccagttccaaccgttcaagaaagagacagagctttgagatacttctacgctttgtggtgtttgagagaagcttacgttaagatgaccggtgacgctttgttggcttcttggttgaaggacttggaaatgcacaacttcgctccaccagaagacatgaaggaagctcaagaagttagattgagaggtaagaaggttgaaggtgttgacatgagattgatgccattgttggaagaatacatggtttctaccgctgttagaaacggtgacaacggtgaatctgttgaattgggtgaattccaatctttggacttggaagaaatcttggctttcggtgaacaagcttctaagccatga

>npgA [ORF codon optimized for S. cerevisiae]
atggttcaagacacctcttctgcttctacctctccaatcttgaccagatggtacatcgacaccagaccattgaccgcttctaccgctgctttgccattgttggaaaccttgcaaccagctgaccaaatctctgttcaaaagtactaccacttgaaggacaagcacatgtctttggcttctaacttgttgaagtacttgttcgttcacagaaactgtagaatcccatggtcttctatcgttatctctagaaccccagacccacacagaagaccatgttacatcccaccatctggttctcaagaagactctttcaaggacggttacaccggtatcaacgttgaattcaacgtttctcaccaagcttctatggttgctatcgctggtaccgctttcaccccaaactctggtggtgactctaagttgaagccagaagttggtatcgacatcacctgtgttaacgaaagacaaggtagaaacggtgaagaaagatctttggaatctttgagacaatacatcgacatcttctctgaagttttctctaccgctgaaatggctaacatcagaagattggacggtgtttcttcttcttctttgtctgctgacagattggttgactacggttacagattgttctacacctactgggctttgaaggaagcttacatcaagatgaccggtgaagctttgttggctccatggttgagagaattggaattctctaacgttgttgctccagctgctgttgctgaatctggtgactctgctggtgacttcggtgaaccatacaccggtgttagaaccaccttgtacaagaacttggttgaagacgttagaatcgaagttgctgctttgggtggtgactacttgttcgctaccgctgctagaggtggtggtatcggtgcttcttctagaccaggtggtggtccagacggttctggtatcagatctcaagacccatggcgaccattcaagaagttggacatcgaaagagacatccaaccatgtgctaccggtgtttgtaactgtttgtcttga

>bik2-bik3 [ORF codon optimized for S. cerevisiae]
atggctgaaccaaaccaacactacgaagttatcatcgctggtggtggtatcgctggtgttaccttggctttgatgttcgaaaagttggacatctcttacttcttgttggaaggtagagacaccttggaatctgacagaggtgctggtatcggtttgcaaccaaacggtttgagaatcttggaccaattgggtttggttgaagacatcgaagaagctaccatcccattggaaaagtggttctcttacgactctgaaggtaacttgatgaacgactctgacgctatgggtcaatacagagacaagatcggttacccagttgctttcatcgaaagaagaaagttgttgccaatcatggttagacacatccaaagaaccgaatgtgttaagacctctgctagagttgcttctatcgaagaatctgaagaccacgttaccgttaccaccaccgacggtttgtctttgaccgctgacatcgttgttggtgctgacggtgttagatctgctgttagaacccacatcgactctaagttgccagaaccattgaccgctgacgactacatctctgttgcttgttctaccgtttacggtatgtctgctccaaccgaaggtatcgctccaggtgaaagattcgctgtttacagagaaaaccaaactgttatcggtttcaccggtaaggacggtatcgttttctggttcgttttcgaaaacttgaacagaaacgttccattgtctcaagctccaagatacaccgaagctgaagctgaagctttgtgtttgtctgttgctcacacccaagttaccccaaagttgaagttcggtgaaatctacaagaactctgttgttgctgttaagatcggtgttgaagaaggtgttgctaagggttggcacaccgacagagctgttatcgttggtgacgctgcttgtaagaccaccccagctggtggtcaaggtgctaaccaagctatcgaatcttgtgctgttttcgttaacaagttgatggctgctagaaaggcttctcaatctggtgacaagttgtcttctgacgttgttaagtctgttttggcttcttacgctcaagaaagagctcaaccagctaccaccgctttggaaagatctcaaatggttggtaaggctttgttgtgtaccccaggtccagctaccaccttggttaaggacatgttgaagttgtctaacgaagactggttgttgagagctttcatggctttgtctgctgctccatacttggaagacgttgaattgaccgctagaggtcacttgtacaacaaggctgttgaagaagctagagctgaaatggctagaagacaaagagttgctaaggaagttaaggaagctgaagaaaaggaatctaagcaagctgcttctatcaaggaatctgaacaaagaaacgaattcgttggtttgagaaacccagttcaagctgctaccggtgttgttgaagttggttctggtggtggtggttctggtggtggtggttctggtggtggtggttctgtttctaacggtatctctaacggtaccaacggtaccaacggtaccaccaccaacggtaccaacggtgttaacggtcacgctgctttgtctccattggaagttttggttcaagacttgaacaagaacaccaccaccttgaacggttacttgagagctaacaagttgccagaaccatctttcgaacgcgacgctccaatcatcaacttgtctccagacgctccagaagaagctcaagttgctaaggaaaaggttttggactctgctttgcaaatcttccaattggtttctggtccaggtgaatacttgcaaaacgttatcaccggttaccactacatggaaatcttgagatggatgtctcacttcaagatcttcgaattggttccattggaaggtaagatctcttacaccgaattggcttctaaggctggtgttgctgaattgagattgaagaccttggctagaatgggtatgaccaaccacttgttcgctgaaccagaaccaggtttcatcgctcactctgctacctctgctgctttggttaccaacaacagattctctgaccaaagagtttggatgacctctatcatcgctccagttatcgcttctatggttaccgctcacgaaagatggccagactctaccgctccaaacaaggctgctttcaacgctgctttcaacaccgacttgagaatgtacgaatacatctctaagcaaccagacgtttacaagttgttcggtagagttatggacgctatcgctacctctccaaagtctgacttgaagcacttggtttctggtttcgactgggctggtttgggtaaggctaacgttgttgacatcggtggtaacatcggtcactcttgtgttaagttggctgaagctttcccagacttgaacttcatcatccaagacatcccacacgttgttgaagaaggtgctaaggttatcaaggaaaacaacgaagcttctatcgctaacagaatccaattccaagaatacgacttcttccaaaagcaaccagttgttggtgctgacatctacttgttgagacaaatcttccacaactgggacttcgaaaactctgttaagatcttgaagaacaccgttgaatctatgggtcaaaactctcacgttttgatcatggacttcgttgttccagaaccaggtaccgtttcttctgttaacgaaagagttttgagatctcgcgacgttggtatgatgcaattgttcaactctttggaaagagacttggaaggttggaaggctatcttggaagctgttgactctagattgaagatcaacgctgttaacaccccatacggttctttcatgtctgttatcgacgttgttttgggttga

>bik3-bik2 [ORF codon optimized for S. cerevisiae]
atggtttctaacggtatctctaacggtaccaacggtaccaacggtaccaccaccaacggtaccaacggtgttaacggtcacgctgctttgtctccattggaagttttggttcaagacttgaacaagaacaccaccaccttgaacggttacttgagagctaacaagttgccagaaccatctttcgaacgcgacgctccaatcatcaacttgtctccagacgctccagaagaagctcaagttgctaaggaaaaggttttggactctgctttgcaaatcttccaattggtttctggtccaggtgaatacttgcaaaacgttatcaccggttaccactacatggaaatcttgagatggatgtctcacttcaagatcttcgaattggttccattggaaggtaagatctcttacaccgaattggcttctaaggctggtgttgctgaattgagattgaagaccttggctagaatgggtatgaccaaccacttgttcgctgaaccagaaccaggtttcatcgctcactctgctacctctgctgctttggttaccaacaacagattctctgaccaaagagtttggatgacctctatcatcgctccagttatcgcttctatggttaccgctcacgaaagatggccagactctaccgctccaaacaaggctgctttcaacgctgctttcaacaccgacttgagaatgtacgaatacatctctaagcaaccagacgtttacaagttgttcggtagagttatggacgctatcgctacctctccaaagtctgacttgaagcacttggtttctggtttcgactgggctggtttgggtaaggctaacgttgttgacatcggtggtaacatcggtcactcttgtgttaagttggctgaagctttcccagacttgaacttcatcatccaagacatcccacacgttgttgaagaaggtgctaaggttatcaaggaaaacaacgaagcttctatcgctaacagaatccaattccaagaatacgacttcttccaaaagcaaccagttgttggtgctgacatctacttgttgagacaaatcttccacaactgggacttcgaaaactctgttaagatcttgaagaacaccgttgaatctatgggtcaaaactctcacgttttgatcatggacttcgttgttccagaaccaggtaccgtttcttctgttaacgaaagagttttgagatctcgcgacgttggtatgatgcaattgttcaactctttggaaagagacttggaaggttggaaggctatcttggaagctgttgactctagattgaagatcaacgctgttaacaccccatacggttctttcatgtctgttatcgacgttgttttgggtggtggtggtggttctggtggtggtggttctggtggtggtggttctgctgaaccaaaccaacactacgaagttatcatcgctggtggtggtatcgctggtgttaccttggctttgatgttcgaaaagttggacatctcttacttcttgttggaaggtagagacaccttggaatctgacagaggtgctggtatcggtttgcaaccaaacggtttgagaatcttggaccaattgggtttggttgaagacatcgaagaagctaccatcccattggaaaagtggttctcttacgactctgaaggtaacttgatgaacgactctgacgctatgggtcaatacagagacaagatcggttacccagttgctttcatcgaaagaagaaagttgttgccaatcatggttagacacatccaaagaaccgaatgtgttaagacctctgctagagttgcttctatcgaagaatctgaagaccacgttaccgttaccaccaccgacggtttgtctttgaccgctgacatcgttgttggtgctgacggtgttagatctgctgttagaacccacatcgactctaagttgccagaaccattgaccgctgacgactacatctctgttgcttgttctaccgtttacggtatgtctgctccaaccgaaggtatcgctccaggtgaaagattcgctgtttacagagaaaaccaaactgttatcggtttcaccggtaaggacggtatcgttttctggttcgttttcgaaaacttgaacagaaacgttccattgtctcaagctccaagatacaccgaagctgaagctgaagctttgtgtttgtctgttgctcacacccaagttaccccaaagttgaagttcggtgaaatctacaagaactctgttgttgctgttaagatcggtgttgaagaaggtgttgctaagggttggcacaccgacagagctgttatcgttggtgacgctgcttgtaagaccaccccagctggtggtcaaggtgctaaccaagctatcgaatcttgtgctgttttcgttaacaagttgatggctgctagaaaggcttctcaatctggtgacaagttgtcttctgacgttgttaagtctgttttggcttcttacgctcaagaaagagctcaaccagctaccaccgctttggaaagatctcaaatggttggtaaggctttgttgtgtaccccaggtccagctaccaccttggttaaggacatgttgaagttgtctaacgaagactggttgttgagagctttcatggctttgtctgctgctccatacttggaagacgttgaattgaccgctagaggtcacttgtacaacaaggctgttgaagaagctagagctgaaatggctagaagacaaagagttgctaaggaagttaaggaagctgaagaaaaggaatctaagcaagctgcttctatcaaggaatctgaacaaagaaacgaattcgttggtttgagaaacccagttcaagctgctaccggtgttgttgaagttggttcttga
