# Supplementary material for: Pathway engineering in yeast for synthesizing the complex polyketide bikaverin
Source: Nat Commun. 2020 Dec 3;11:6197. doi: 10.1038/s41467-020-19984-3 (PMC7713123; doi:10.1038/s41467-020-19984-3)
Supplement: Supplementary file 6 — Source Data [file 41467_2020_19984_MOESM6_ESM.xlsx]

## Sheet: Figure 2e
Figure 2e
	PGAL1-bik1（yZM050）	PRPL43A-bik1（yZM049）	PGPM1-bik1（yZM048）	PRPS2-bik1（yZM047）
	0.409618	0.0274512	0.0456244	0
	0.386467	0.025294	0.046077	0
	0.33396	0.0215083	0.0420911	0

## Sheet: Figure 4a
Figure 4a	Bikaverin concentration used in the column graph
	yZM009	yZM032	yZM035	yZM036	yZM041
	0.805388	0.588336	0.412016	0.352155	0
	0.541943	0.821053	0.416342	0.361334	0
	0.704812	0.760763	0.455935	0.383428	0

## Sheet: Figure 5a,c,d
Figure 5a
	yZM009	yZM029	yZM030	yZM031	yZM037	yZM042
	1.01799	2.92969	0.892745	3.63011	45.1738	0
	0.581713	3.79085	1.57962	3.3494	41.3026	0
	0.631231	1.97723	1.50813	3.69522	37.8347	0
Figure 5c
	Bik3-Bik2(yZM044)	Bik2-Bik3(yZM043)	Bik2(yZM045)	Bik3(yZM046)
	2.4048	2.85419	3.57711	2.67994
	2.60292	3.04276	3.29624	2.81365
	2.40118	2.72274	2.81086	3.45414
Figure 5d	20g/L Gal	40g/L Gal
	122.635	224.922
	143.548	177.161
	128.268	206.179

## Sheet: Supplementary Figure 3b
Supplementary Figure 3b
	ppt+npgA(yZM009)	ppt(yZM035)	ppt+ppt(yZM051)	npgA(yZM036)	npgA+npgA(yZM051)
	0.619067	0.459831	0.424161	0.343897	0.625346
	0.75926	0.489077	0.374617	0.461612	0.636948
	0.704812	0.443474	0.357687	0.398073	0.689168

## Sheet: Supplementary Figure 9
Supplementary Figure 9
	yZM009	yZM032	yZM030	yZM033	yZM031	yZM034
	0.805388	0.588336	0.892745	0.828855	3.3494	3.22456
	0.541943	0.821053	1.57962	1.35819	3.69522	3.737
	0.704812	0.760763	1.50813	1.68336	3.63011	4.82085
